# Supplementary material for: Extracellular Vesicle Transmission of Chemoresistance to Ovarian Cancer Cells Is Associated with Hypoxia-Induced Expression of Glycolytic Pathway Proteins, and Prediction of Epithelial Ovarian Cancer Disease Recurrence
Source: Cancers (Basel). 2021 Jul 6;13(14):3388. doi: 10.3390/cancers13143388 (PMC8305505; doi:10.3390/cancers13143388)
Supplement: Supplementary file 1 [file cancers-13-03388-s001.zip]

Archive with 1 entries (1 files):
- cancers-1278965-supplementary.pdf
